# Supplementary material for: Retromer deficiency in Tauopathy models enhances the truncation and toxicity of Tau
Source: Nat Commun. 2022 Aug 27;13:5049. doi: 10.1038/s41467-022-32683-5 (PMC9420134; doi:10.1038/s41467-022-32683-5)
Supplement: Supplementary file 4 — Source Data File [file 41467_2022_32683_MOESM4_ESM.xlsx]

## Sheet: Fig. 1 Source Data
Fig. 1b Eye scores				Fig. 1d Survival analysis					Fig. 1h Synapse count					Fig. 1j Axon retraction
Control	hTau, ControlRi			Control	hTau				Control	hTau				Control	hTau
0	2			Number of days lived (after induction)	Number of days lived (after induction)			Days after induction	Number of synapses	Number of synapses			Days after induction	Area covered by axons	Area covered by axons
0	2			2	1			25d	420	388			25d	10.264	10.738
0	2			12	4			25d	435	367			25d	9.993	9.918
0	1			15	7			25d	523	447			25d	11.449	12.193
0	1			21	14			25d	433	533			25d	10.503	10.766
0	1			25	15			25d	479	501			25d	9.187	9.682
0	2			27	15			25d	336	452			25d	10.005	10.038
0	2			27	15			25d	408	426			25d	9.029	11.354
0	2			27	16			25d	441	447			25d	11.027	9.167
0	2			28	16			25d	462	322			25d	8.904	9.107
0	3			28	16			25d	432	390			25d	10.121	9.706
0	2			28	16			25d	425	296			25d	10.046	9.654
0	2			28	17			25d	458	252			25d	9.757	7.468
0	3			28	17			25d	291	412			25d	10.068	8.627
0	2.5			28	17			25d	417	395			25d	11.286	9.271
0	2.5			28	17			25d	368	349			25d	9.56	9.86
0	2			28	17			25d	314				25d	8.961	9.207
0	1			28	18			25d	358				25d	10.257	8.785
0	3			29	18			25d	343				25d	10.011	7.67
0	1			29	18
0	2			29	18			Mann Whitney test					Mann Whitney test
0	2			29	18			P value	0.701				P value	0.1427
0	2			30	18			Exact or approximate P value?	Exact				Exact or approximate P value?	Exact
0	1.5			30	18			P value summary	ns				P value summary	ns
0	1.5			30	18			Significantly different (P < 0.05)?	No				Significantly different (P < 0.05)?	No
0	2			30	18			One- or two-tailed P value?	Two-tailed				One- or two-tailed P value?	Two-tailed
0	3			30	18			Sum of ranks in column A,B	317 , 244				Sum of ranks in column A,B	380 , 286
0	2			30	19			Mann-Whitney U	124				Mann-Whitney U	115
0	2			30	19
0	2			30	19									Control	hTau
0	2			30	19								Days after induction	Area covered by axons	Area covered by axons
0	1.5			30	19				Control	hTau			30d	10.865	10.002
	1			30	19			Days after induction	Number of synapses	Number of synapses			30d	13.396	9.164
	1			30	19			30d	385	143			30d	8.91	9.828
				30	19			30d	425	196			30d	9.555	10.591
Mann Whitney test				30	19			30d	432	141			30d	7.383	10.424
P value	<0.0001			30	19			30d	351	159			30d	9.043	7.966
Exact or approximate P value?	Exact			30	19			30d	410	161			30d	11.79	4.867
P value summary	****			30	19			30d	325	168			30d	10.324	10.032
Significantly different (P < 0.05)?	Yes			30	19			30d	401	183			30d	11.59	2.994
One- or two-tailed P value?	Two-tailed			30	19			30d	362	264			30d	11.347	9.79
Sum of ranks in column A,B	496 , 1584			30	19			30d	380	157			30d	10.024	8.436
Mann-Whitney U	0			30	20			30d	400	186			30d	10.932	8.685
				31	20			30d	412	101			30d	11.606	6.894
				31	20			30d	453	238			30d	9.812	7.826
				31	20			30d	346	348			30d	11.791	9.761
				31	20			30d	435	321			30d	10.287	9.14
				31	20			30d	380	215			30d	11.041	8.409
				32	20			30d	387	152			30d	10.796	7.105
				32	20			30d	290				30d	12.616	7.065
				32	20			30d	301				30d	12.745	6.872
				32	21
				32	21			Mann Whitney test					Mann Whitney test
				32	21			P value	<0.0001				P value	<0.0001
				32	21			Exact or approximate P value?	Exact				Exact or approximate P value?	Exact
				32	21			P value summary	****				P value summary	****
				32	21			Significantly different (P < 0.05)?	Yes				Significantly different (P < 0.05)?	Yes
				32	21			One- or two-tailed P value?	Two-tailed				One- or two-tailed P value?	Two-tailed
				32	21			Sum of ranks in column A,B	453 , 142				Sum of ranks in column A,B	559 , 261
				32	21			Mann-Whitney U	6				Mann-Whitney U	51
				32	21
				32	21
				32	21
				33	21				Control	hTau				Control	hTau
				33	21			Days after induction	Number of synapses	Number of synapses			Days after induction	Area covered by axons	Area covered by axons
				33	21			35d	423	266			35d	9.521	10.068
				33	21			35d	427	90			35d	9.707	10.621
				33	21			35d	392	97			35d	11.533	8.986
				33	21			35d	438	93			35d	10.779	8.223
				33	21			35d	447	92			35d	10.543	10.937
				33	21			35d	410	46			35d	10.4	9.135
				33	21			35d	432	17			35d	10.726	10.183
				33	21			35d	490	108			35d	9.098	6.81
				34	21			35d	404	55			35d	8.846	9.821
				35	21			35d	301	181			35d	9.501	8.441
				35	21			35d	246	61			35d	11.416	8.667
				35	21			35d	279	54			35d	9.367	2.98
				35	21			35d	324	31			35d	12.341	10.679
				35	21			35d	253	67			35d	11.424	8.024
				35	21			35d	286	47			35d	9.631	8.154
				35	21			35d	334	88			35d	9.026	7.471
				35	21			35d	291	103			35d	8.183	8.622
				35	21			35d		143			35d		7.987
				35	21			35d		114			35d		2.412
				35	21								35d		2.478
				35	21			Mann Whitney test
				35	21			P value	<0.0001				Mann Whitney test
				35	21			Exact or approximate P value?	Exact				P value	0.0022
				35	22			P value summary	****				Exact or approximate P value?	Exact
				35	22			Significantly different (P < 0.05)?	Yes				P value summary	**
				36	22			One- or two-tailed P value?	Two-tailed				Significantly different (P < 0.05)?	Yes
				36	22			Sum of ranks in column A,B	474 , 192				One- or two-tailed P value?	Two-tailed
				36	22			Mann-Whitney U	2				Sum of ranks in column A,B	421 , 282
				36	22								Mann-Whitney U	72
				37	22
				37	22
				37	22				Control	hTau
				37	22			Days after induction	Number of synapses	Number of synapses				Control	hTau
				37	22			40 d	335	52			Days after induction	Area covered by axons	Area covered by axons
				37	22			40 d	293	20			40d	12.353	5.709
				37	22			40 d	403	21			40d	11.341	4.07
				37	22			40 d	313	19			40d	11.601	5.218
				37	22			40 d	378	37			40d	10.83	8.598
				37	23			40 d	280	30			40d	9.811	5.191
				37	23			40 d	318	69			40d	10.414	8.029
				37	23			40 d	385	31			40d	11.276	3.819
				37	23			40 d	392	28			40d	8.501	4.799
				37	23			40 d	363	27			40d	9.203	6.365
				37	23			40 d	316	60			40d	8.173	4.049
				37	23			40 d	286	59			40d	10.377	9.113
				37	23			40 d	301	32			40d	9.606	8.067
				37	23			40 d	289	35			40d	12.033	5.505
				37	23			40 d	339	45			40d	11.677	8.412
				38	23			40 d	351				40d	9.122	8.844
				38	23								40d	10.69	8.572
				38	23			Mann Whitney test					40d	10.45	1.387
				38	23			P value	<0.0001				40d	12.675	6.242
				38	23			Exact or approximate P value?	Exact				40d		6.564
				38	23			P value summary	****				40d		3.908
				38	23			Significantly different (P < 0.05)?	Yes
				38	23			One- or two-tailed P value?	Two-tailed				Mann Whitney test
				38	23			Sum of ranks in column A,B	376 , 120				P value	<0.0001
				38	23			Mann-Whitney U	0				Exact or approximate P value?	Exact
				39	23								P value summary	****
				39	23								Significantly different (P < 0.05)?	Yes
				39	23								One- or two-tailed P value?	Two-tailed
				39	23								Sum of ranks in column A,B	522 , 219
				39	23								Mann-Whitney U	9
				39	23
				39	23
				39	23
				39	23									Control	hTau
				39	23								Days after induction	Area covered by axons	Area covered by axons
				39	23								45d	8.446	1.373
				39	23								45d	9.734	1.027
				39	23								45d	9.706	2.208
				39	24								45d	10.86	1.599
				39	24								45d	10.27	3.379
				40	24								45d	11.371	2.155
				40	24								45d	8.736	0.903
				40	24								45d	8.93	1.113
				40	24								45d	10.642	1.083
				40	24								45d	12.126	0.588
				40	24								45d	10.175	8.144
				40	24								45d	9.58	6.204
				40	24								45d	9.94	1.822
				40	25								45d	12.06	0.716
				40	25								45d	10.166	0.914
				40	25								45d	9.22	0.399
				40	25								45d	9.06	1.276
				40	25								45d	10.31	0.544
				40	25								45d	10.51	3.306
				40	25								45d		2.131
				40	25
				40	25								Mann Whitney test
				40	25								P value	<0.0001
				40	25								Exact or approximate P value?	Exact
				40	25								P value summary	****
				40	25								Significantly different (P < 0.05)?	Yes
				40	25								One- or two-tailed P value?	Two-tailed
				41	25								Sum of ranks in column A,B	570 , 210
				41	25								Mann-Whitney U	0
				41	25
				41	25
				41	25
				41	25
				41	26
				41	26
				41	26
				41	26
				41	26
				41	26
				41	26
				41	26
				41	26
				41	26
				41	26
				41	27
				41	27
				42	28
				42	28
				42	28
				42	28
				42	28
				42	28
				42	28
				42	28
				42	29
				42	30
				42	32
				42
				42
				42
				42
				43
				43
				43
				43
				43
				44
				45
				45
				45
				45
				Log-rank (Mantel-Cox) test
				Chi square	419.3
				df	1
				P value	<0.0001
				P value summary	****
				Median survival
				GFP	37
				hTau, GFP	22
				Ratio (and its reciprocal)	1.682	0.5946
				95% CI of ratio	1.38 to 2.049	0.488 to 0.7245

## Sheet: Fig. 2 Source Data
Fig. 2b Eye scores											Fig. 2c Survival analysis							Fig. 2e Axon retraction
Control	Vps35Ri	Vps29Ri	Vps26Ri	hTau, ControlRi	hTau, Vps35Ri	hTau, Vps29Ri	hTau, Vps26Ri				hTau	hTau, Vps35Ri	hTau, Vps29Ri	hTau, Vps26Ri				Control	hTau	hTau, Vps35Ri	hTau, Vps29Ri	hTau, Vps26Ri
0	0	0	0	2	2	3.5	3.5				Number of days lived (after induction)	Number of days lived (after induction)	Number of days lived (after induction)	Number of days lived (after induction)			Days after induction	Area covered by axons	Area covered by axons	Area covered by axons	Area covered by axons	Area covered by axons
0	0	0	0	2	3	4.5	4				2	1	2	2			25d	10.264	10.738	9.16	10.012	10.43
0	0	0	0	2	2	5	2				2	2	2	4			25d	9.993	9.918	9.84	9.152	9.75
0	0	0	0	1	3.5	2.5	2.5				4	2	6	5			25d	11.449	12.193	11.3	10.004	8.72
0	0	0	0	1	1.5	3	3				6	4	6	5			25d	10.503	10.766	9.07	8.299	7.54
0	0	0	0	1	2.5	2	3				8	4	8	6			25d	9.187	9.682	8.2	10.772	10.52
0	0	0	0	2	2.5	3.5	3				12	4	8	9			25d	10.005	10.038	9.01	8.096	9.16
0	0	0	0	2	2.5	3	3				12	6	10	9			25d	9.029	11.354	9.52	9.382	10.1
0	0	0	0	2	2	3.5	3				14	6	10	9			25d	11.027	9.167	10.47	9.975	6.7
0	0	0	0	2	2.5	2.5	3.5				14	9	10	11			25d	8.904	9.107	11.35	10.332	7.7
0	0	0	0	3	2	3.5	3				14	10	10	12			25d	10.121	9.706	9.3	10.625	9.9
0	0	0	0	2	2	3	3.5				14	10	10	12			25d	10.046	9.654	10.52	7.926	9.13
0	0	0	0	2	3.5	3.5	6				16	11	10	12			25d	9.757	7.468	8.26	9.772	10.5
0	0	0	0	3	4.5	2.5	2.5				16	12	10	12			25d	10.068	8.627	9.1	8.139	8.4
0	0	0	0	2.5	3	2.5	4				16	12	10	12			25d	11.286	9.271	8.85	9.834	8.55
0	0	0	0	2.5	2	3	3				18	13	10	12			25d	9.56	9.86	8.47	7.89	9.5
0	0	0	0	2	2	3.5	4				18	14	11	12			25d	8.961	9.207	6.9	8.92	8.2
0	0	0	0	1	3	6	3.5				18	14	12	12			25d	10.257	8.785	10.2	10.436	6.87
0	0	0	0	3	2.5	2.5	2.5				18	15	12	12			25d	10.011	7.67	11.21	9.709	8.35
0	0	0	0	1	3.5	3	2				18	15	12	12			25d		6.506	8.8	10.236
0	0	0	0	2	2	3	2.5				18	15	12	12			25d		9.653	8.17	10.167
0	0	0	0	2	2	2.5	2				18	16	12	12			25d		9.801		8.346
0	0	0	0	2	2	2	2				18	16	12	12			25d				9.012
0	0	0	0	1.5	2.5	2	3				18	16	12	13			25d				10.633
0	0	0	0	1.5	2	2.5	3.5				18	16	13	13			25d				10.05
0	0	0	0	2	3	2.5	3				18	16	13	13
0	0	0	0	3	2	3	2				18	17	13	13
0	0	0	0	2	5	4.5	3				18	17	14	13			Kruskal-Wallis test
0	0	0	0	2	2	3	3				18	17	14	13			P value	0.4212
0	0	0	0	2	2	4					18	17	14	13			Dunnett's multiple comparisons test	Mean Diff.	95.00% CI of diff.	Significant?	Summary	Adjusted P Value
0	0		0	2	3	5					20	17	14	13
0				1.5	2	3					20	17	14	13			hTau vs. hTau Vps35Ri	0.09933	-0.7598 to 0.9584	No	ns	0.9855
				1	2	5.5					20	17	14	13			hTau vs. hTau Vps29Ri	-0.003958	-0.8256 to 0.8176	No	ns	0.9999
				1	2	3					20	17	14	13			hTau vs. hTau Vps26Ri	0.5943	-0.2889 to 1.478	No	ns	0.2582
					2.5	2.5					20	18	14	14
					3	4					20	18	14	14
					2.5	2.5					20	18	15	14
					2.5	3					20	18	15	14				Control	hTau	hTau, Vps35Ri	hTau, Vps29Ri	hTau, Vps26Ri
											20	18	15	14			Days after induction	Area covered by axons	Area covered by axons	Area covered by axons	Area covered by axons	Area covered by axons
Kruskal-Wallis test											20	18	15	14			30d	10.865	10.002	8.9	8.853	5.05
P value	<0.0001										20	18	15	14			30d	13.396	9.164	8.55	9.504	5.04
Dunnett's multiple comparisons test	Mean Diff.	95.00% CI of diff.	Significant?	Summary	Adjusted P Value						20	18	15	14			30d	8.91	9.828	8.33	9.82	6.6
											20	18	16	14			30d	9.555	10.591	9.4	8.132	6.7
hTau ControlRi vs. hTau Vps35Ri	-0.6466	-1.105 to -0.1886	Yes	**	0.003						20	18	16	14			30d	7.383	10.424	7.57	8.891	6.3
hTau ControlRi vs. hTau Vps29Ri	-1.349	-1.807 to -0.8913	Yes	****	0.0001						20	18	16	14			30d	9.043	7.966	8.41	10.965	9.6
hTau ControlRi vs. hTau Vps26Ri	-1.142	-1.633 to -0.6503	Yes	****	0.0001						20	18	16	14			30d	11.79	4.867	6.8	9.375	10.92
											20	18	16	14			30d	10.324	10.032	9.61	9.35	5.1
											20	18	16	14			30d	11.59	2.994	7.74	9.912	6.01
											20	18	16	14			30d	11.347	9.79	6.36	7.406	5.8
											20	18	16	14			30d	10.024	8.436	7.41	4.782	8.18
											20	18	16	14			30d	10.932	8.685	6.51	9.121	9.86
											20	18	16	14			30d	11.606	6.894	9.6	9.886	7.27
											20	19	16	14			30d	9.812	7.826	10.31	9.611	4.56
											20	19	16	14			30d	11.791	9.761	7.4	5.511	4.46
											20	19	16	14			30d	10.287	9.14	8.76	6.635	8.12
											20	19	16	14			30d	11.041	8.409	8.92	6.193	8.6
											20	19	16	14			30d	10.796	7.105	7.16	7.485	5.3
											20	19	16	14			30d	12.616	7.065	8.24	8.082	7.9
											20	20	16	15			30d	12.745	6.872		9.1	8.7
											20	20	16	15
											20	20	16	15
											20	20	16	15			Kruskal-Wallis test
											20	20	16	16			P value	0.0351
											20	20	17	16			Dunnett's multiple comparisons test	Mean Diff.	95.00% CI of diff.	Significant?	Summary	Adjusted P Value
											20	20	17	16
											20	20	17	16			hTau vs. hTau Vps35Ri	0.08308	-1.212 to 1.378	No	ns	0.9974
											22	20	17	16			hTau vs. hTau Vps29Ri	-0.1382	-1.417 to 1.14	No	ns	0.988
											22	20	17	16			hTau vs. hTau Vps26Ri	1.289	0.01067 to 2.567	Yes	*	0.0476
											22	20	17	16
											22	20	17	16
											22	20	17	16
											22	20	17	16				Control	hTau	hTau, Vps35Ri	hTau, Vps29Ri	hTau, Vps26Ri
											22	20	18	16			Days after induction	Area covered by axons	Area covered by axons	Area covered by axons	Area covered by axons	Area covered by axons
											22	20	18	16			35d	9.521	10.068	9.38	8.743	4.8
											22	20	18	16			35d	9.707	10.621	8.63	7.607	5.4
											22	20	18	16			35d	11.533	8.986	9.46	4.188	7.01
											22	20	18	16			35d	10.779	8.223	6.68	6.801	6.13
											22	20	18	16			35d	10.543	10.937	6.74	7.227	3.86
											22	20	18	16			35d	10.4	9.135	8.51	6.568	4.34
											22	20	18	16			35d	10.726	10.183	6.26	6.599	5.68
											22	21	18	16			35d	9.098	6.81	7.45	6.018	3.78
											22	21	18	16			35d	8.846	9.821	6.55	7.499	4.4
											22	21	18	16			35d	9.501	8.441	7.7	5.343	3.17
											22	21	18	16			35d	11.416	8.667	7.09	5.614	6.44
											22	21	19	16			35d	9.367	2.98	7.76	5.988	6.62
											22	21	19	16			35d	12.341	10.679	6.87	7.565	4.14
											22	21	19	16			35d	11.424	8.024	9	6.733	3.35
											22	21	19	16			35d	9.631	8.154	8.4	5.388	5.53
											22	21	19	16			35d	9.026	7.471	6.48	5.844	4.58
											22	21	19	16			35d	8.183	8.622	7.5	7.365	2.3
											22	21	20	16			35d		7.987	8.4	5.768	4.4
											22	21	20	16			35d		2.412	5.9	6.374	1.65
											22	21	20	16			35d		2.478	6.26	5.635	4.3
											22	21	20	16								2.16
											22	21	20	16								5.01
											22	21	20	16
											22	21	20	17			Kruskal-Wallis test
											22	21	20	17			P value	<0.0001
											22	21	20	17			Dunnett's multiple comparisons test	Mean Diff.	95.00% CI of diff.	Significant?	Summary	Adjusted P Value
											22	21	20	17
											22	21	20	17			hTau vs. hTau Vps35Ri	0.484	-0.7715 to 1.739	No	ns	0.6797
											22	21	20	17			hTau vs. hTau Vps29Ri	1.592	0.3362 to 2.847	Yes	**	0.0091
											22	21	20	17			hTau vs. hTau Vps26Ri	3.533	2.306 to 4.759	Yes	****	0.0001
											22	21	21	17
											22	21	21	17
											22	21	21	17
											22	22	21	18
											22	22	21	18				Control	hTau	hTau, Vps35Ri	hTau, Vps29Ri	hTau, Vps26Ri
											22	22	22	18			Days after induction	Area covered by axons	Area covered by axons	Area covered by axons	Area covered by axons	Area covered by axons
											22	22	22	18			40d	12.353	5.709	2.57	3.524	2.8
											22	22	22	18			40d	11.341	4.07	2.6	2.901	3.63
											22	22	22	18			40d	11.601	5.218	4.9	4.104	2.95
											24	22	22	18			40d	10.83	8.598	3.56	4.967	4.13
											24	22	22	18			40d	9.811	5.191	3.1	5.233	1.2
											24	22	22	18			40d	10.414	8.029	0.8	7.794	1.15
											24	22	22	18			40d	11.276	3.819	3.95	1.179	0.96
											24	22	22	18			40d	8.501	4.799	3.6	5.446	1.5
											24	22	22	18			40d	9.203	6.365	2.3	3.212	3.8
											24	22	23	18			40d	8.173	4.049	2.6	4.128	2.1
											24	22	23	18			40d	10.377	9.113	2.9	3.03	1.7
											24	22	23	18			40d	9.606	8.067	3.8	2.84	1.3
											24	22	24	18			40d	12.033	5.505	2.7	5.149	1.52
											24	22	24	18			40d	11.677	8.412	4.5	4.358	6.1
											24	23	25	18			40d	9.122	8.844	1.85	3.204	4.82
											24	23	26	19			40d	10.69	8.572	8.2	3.792
											24	23	26	19			40d	10.45	1.387	4.2	5.636
											24	23	27	19			40d	12.675	6.242	5.3	4.56
											24	23		19			40d		6.564	3.17	1.437
											24	23		19			40d		3.908	4.4	3.093
											24	23		19			40d			2.2
											24	23		19			40d			3.4
											24	23		19
											24	23		19
											24	23		19			Kruskal-Wallis test
											24	23		19			P value	<0.0001
											24	23		19			Dunnett's multiple comparisons test	Mean Diff.	95.00% CI of diff.	Significant?	Summary	Adjusted P Value
											24	23		19
											24	23		19			hTau vs. hTau Vps35Ri	2.641	1.381 to 3.902	Yes	****	0.0001
											24	24		20			hTau vs. hTau Vps29Ri	2.144	0.8535 to 3.434	Yes	***	0.0005
											24	24		20			hTau vs. hTau Vps26Ri	3.479	2.085 to 4.873	Yes	****	0.0001
											24	24		20
											24	24		20
											24	24		20
											24	24		20				Control	hTau	hTau, Vps35Ri	hTau, Vps29Ri	hTau, Vps26Ri
											25	24		20			Days after induction	Area covered by axons	Area covered by axons	Area covered by axons	Area covered by axons	Area covered by axons
											26	24		20			45d	8.446	1.373	0.56	0.273	2.3
											26	24		20			45d	9.734	1.027	0.61	1.052	1.8
											28	25		21			45d	9.706	2.208	0.35	1.985	0.92
											28	25		21			45d	10.86	1.599	1.42	1.605	0.9
												25		21			45d	10.27	3.379	0.76	1.776	0.8
												25		21			45d	11.371	2.155	0.95	2.125	1.4
												26		21			45d	8.736	0.903	0.4	1.074	1.125
												26		21			45d	8.93	1.113	1.28	0.586	2.07
												29		21			45d	10.642	1.083	0.544	0.71	0.59
														21			45d	12.126	0.588	2.35	0.352	0.61
														22			45d	10.175	8.144	3.105	1.482	0.36
														22			45d	9.58	6.204		1.803
														23			45d	9.94	1.822		1.014
														23			45d	12.06	0.716		2.036
														23			45d	10.166	0.914		1.836
														23			45d	9.22	0.399		0.733
														23			45d	9.06	1.276		1.01
														23			45d	10.31	0.544		0.98
														23			45d	10.51	3.306		0.861
														23			45d		2.131
														23
														23			Kruskal-Wallis test
														23			P value	0.2815
														24			Dunnett's multiple comparisons test	Mean Diff.	95.00% CI of diff.	Significant?	Summary	Adjusted P Value
														24
														24			hTau vs. hTau Vps35Ri	0.9234	-0.2245 to 2.071	No	ns	0.1407
														25			hTau vs. hTau Vps29Ri	0.8183	-0.1614 to 1.798	No	ns	0.1209
														26			hTau vs. hTau Vps26Ri	0.8737	-0.2742 to 2.022	No	ns	0.1728
														26
											hTau vs. hTau plus Vps35Ri
											Log-rank (Mantel-Cox) test
											Chi square	11.96
											df	1
											P value	0.0005
											Median survival
											hTau , Ri mCherry	22
											hTau, RiVps35	20
											Ratio (and its reciprocal)	1.1	0.9091
											95% CI of ratio	0.8775 to 1.379	0.7252 to 1.14
											hTau vs. hTau plus Vps29Ri
											Log-rank (Mantel-Cox) test
											Chi square	65.93
											df	1
											P value	<0.0001
											Median survival
											hTau , Ri mCherry	22
											hTau, RiVps29	17
											Ratio (and its reciprocal)	1.294	0.7727
											95% CI of ratio	1.02 to 1.641	0.6093 to 0.98
											hTau vs. hTau plus Vps26Ri
											Log-rank (Mantel-Cox) test
											Chi square	93.35
											df	1
											P value	<0.0001
											Median survival
											hTau , Ri mCherry	22
											hTau, RiVps26	16
											Ratio (and its reciprocal)	1.375	0.7273
											95% CI of ratio	1.104 to 1.712	0.584 to 0.9057

## Sheet: Fig. 3 Source Data
Fig. 3a, b Protein levels measurments										Fig. 3c, d Protein levels measurments																	Fig. 3h Axon retraction
	hTau, ControlRi	hTau, Vps26Ri	hTau, Vps29Ri	hTau, Vps35Ri							Scr shRNA	Vps26A	VPs29	Vps35	No Dox				hTau, ControlRi	hTau, DroncRi							Control	DroncRi	hTau	hTau, DroncRi
Measured protein	Total hTau	Total hTau	Total hTau	Total hTau						Rep01	6639.84	39883.2	25454.8	10903.8	3114.14			Measured protein	hTau421D	hTau421D						Days after induction	Area covered by axons	Area covered by axons	Area covered by axons	Area covered by axons
Rep01	1.12915	0.953777	0.986233	1.0537							7204.16	46445.3	30825.3	12468.3				Rep01	1.79347	0.246593						25d	10.264	9.34	10.3	13.178
Rep02	0.984374	1.06359	1.01782	1.05661						Rep02	6363.96	34794.9	37332.9	31951.6	14027			Rep02	1.76456	0.192168						25d	9.993	8.993	10.15	10.206
Rep03	1.10826	1.13219	0.988413	0.977842							8546.75	47821.5	50455.8	24026.8				Rep03	1.57154	0.373496						25d	11.449	12.39	10.746	11.83
										Rep03	6243.03	63172.1	33793.1	10867.4	2667.78											25d	10.503	9.305	11.311	9.85
ANOVA summary											11148.1	81114.3	27225	8039.86				Unpaired t test								25d	9.187	8.187	12.03	12.038
F	0.7614																	P value	<0.0001							25d	10.005	10.005	10.484	13.54
P value	0.5466									ANOVA summary								P value summary	****							25d	9.029	9.029	10.136	9.167
P value summary	ns									F	16.9							Significantly different (P < 0.05)?	Yes							25d	11.027	10.27	11.21	10.07
Significant diff. among means (P < 0.05)?	No									P value	<0.0001							One- or two-tailed P value?	Two-tailed							25d	8.904	9.304	8.252	9.654
R square	0.2221									P value summary	****							t, df	t=16.36 df=4							25d	10.121	9.85	11.908	8.28
Dunnett's multiple comparisons test	Mean Diff.	95.00% CI of diff.	Significant?	Summary	Adjusted P Value					Significant diff. among means (P < 0.05)?	Yes							F, DFn, Dfd	1.682, 2, 2							25d	10.046	10.046	11.605	10.3
										R square	0.7601															25d	9.757	8.757	12.96	9.86
hTau ControlRi vs. hTau Vps26Ri	0.02407	-0.1271 to 0.1752	No	ns	0.9383					Dunnett's multiple comparisons test	Mean Diff.	95.00% CI of diff.	Significant?	Summary	Adjusted P Value											25d	10.068	10.6	10.08	9.707
hTau ControlRi vs. hTau Vps29Ri	0.07644	-0.07471 to 0.2276	No	ns	0.3836																					25d	11.286	9.36	10.31	8.87
hTau ControlRi vs. hTau Vps35Ri	0.04454	-0.1066 to 0.1957	No	ns	0.7387					Scr shRNA vs. Vps26A	-46768	-65225 to -28311	Yes	****	0.0001											25d	9.56	9.57	9.01	10.653
										Scr shRNA vs. VPs29	-28025	-46482 to -9568	Yes	**	0.0032											25d	8.961	13.04	8.288	9.3
										Scr shRNA vs. Vps35	-9570	-28027 to 8887	No	ns	0.4188											25d	10.257
	hTau, ControlRi	hTau, Vps26Ri	hTau, Vps29Ri	hTau, Vps35Ri																						25d	10.011
Measured protein	PHF-1	PHF-1	PHF-1	PHF-1															hTau, ControlRi	hTau, DroncRi
Rep01	1.05611	1.08833	1.005	0.947967														Measured protein	Total hTau	Total hTau						hTau vs. hTau plus DroncRi
Rep02	1.04899	1.0533	1.05404	1.12141														Rep01	1.21252	1.17358						Mann Whitney test
Rep03	1.10396	0.985834	1.1564	1.01827														Rep02	1.09735	1.09585						P value	0.4071
																		Rep03	1.00973	1.18762						Exact or approximate P value?	Exact
ANOVA summary																										P value summary	ns
F	0.3045																	Unpaired t test								Significantly different (P < 0.05)?	No
P value	0.8216																	P value	0.5215							One- or two-tailed P value?	Two-tailed
P value summary	ns																	P value summary	ns							Sum of ranks in column A,B	286.5 , 241.5
Significant diff. among means (P < 0.05)?	No																	Significantly different (P < 0.05)?	No							Mann-Whitney U	105.5
R square	0.1025																	One- or two-tailed P value?	Two-tailed
Dunnett's multiple comparisons test	Mean Diff.	95.00% CI of diff.	Significant?	Summary	Adjusted P Value													t, df	t=0.7018 df=4
																		F, DFn, Dfd	4.233, 2, 2								Control	DroncRi	hTau	hTau, DroncRi
hTau ControlRi vs. hTau Vps26Ri	0.0272	-0.1269 to 0.1813	No	ns	0.9196																					Days after induction	Area covered by axons	Area covered by axons	Area covered by axons	Area covered by axons
hTau ControlRi vs. hTau Vps29Ri	-0.002129	-0.1562 to 0.152	No	ns	0.9999																					30d	10.865	8.65	7.05	11.68
hTau ControlRi vs. hTau Vps35Ri	0.04047	-0.1137 to 0.1946	No	ns	0.7941																					30d	13.396	12.6	10.63	10.2
																										30d	8.91	11.79	8.9	9.706
																										30d	9.555	9.57	9.19	12.06
																										30d	7.383	7.383	6.9	8.05
	hTau, ControlRi	hTau, Vps26Ri	hTau, Vps29Ri	hTau, Vps35Ri																						30d	9.043	9.72	8.55	13.62
Measured protein	AT8	AT8	AT8	AT8																						30d	11.79	11.347	6.8	11.45
Rep01	1.12198	0.724805	0.963553	0.918496																						30d	10.324	9.524	9.01	12.05
Rep02	0.930571	1.25917	0.998278	0.973829																						30d	11.59	10.5	7.47	12.36
Rep03	1.03775	0.995535	1.18584	0.970238																						30d	11.347	9.812	6.25	11.186
																										30d	10.024	9.287	10.08	11.63
ANOVA summary																										30d	10.932	10.041	6.95	8.49
F	0.221																									30d	11.606	11.616	8.31	8.12
P value	0.8791																									30d	9.812	10.745	9.2	12.16
P value summary	ns																									30d	11.791	8.76	9.595	12.31
Significant diff. among means (P < 0.05)?	No																									30d	10.287		8.32	9.61
R square	0.07654																									30d	11.041		5.8	13.06
Dunnett's multiple comparisons test	Mean Diff.	95.00% CI of diff.	Significant?	Summary	Adjusted P Value																					30d	10.796		8.58	9.236
																										30d	12.616		10.18
hTau ControlRi vs. hTau Vps26Ri	0.03693	-0.327 to 0.4009	No	ns	0.9821																					30d	12.745		7.12
hTau ControlRi vs. hTau Vps29Ri	-0.01912	-0.3831 to 0.3449	No	ns	0.9974
hTau ControlRi vs. hTau Vps35Ri	0.07592	-0.2881 to 0.4399	No	ns	0.8783																					hTau vs. hTau plus DroncRi
																										Mann Whitney test
																										P value	<0.0001
	hTau, ControlRi	hTau, Vps26Ri	hTau, Vps29Ri	hTau, Vps35Ri																						Exact or approximate P value?	Exact
Measured protein	AT100	AT100	AT100	AT100																						P value summary	****
Rep01	1.05816	1.12447	0.937372	1.16409																						Significantly different (P < 0.05)?	Yes
Rep02	0.977299	0.997862	1.07122	1.11227																						One- or two-tailed P value?	Two-tailed
Rep03	0.989991	0.941602	1.24865	0.801473																						Sum of ranks in column A,B	255 , 486
																										Mann-Whitney U	45
ANOVA summary
F	0.193
P value	0.8982																										Control	DroncRi	hTau	hTau, DroncRi
P value summary	ns																									Days after induction	Area covered by axons	Area covered by axons	Area covered by axons	Area covered by axons
Significant diff. among means (P < 0.05)?	No																									35d	9.521	11.354	8.83	8.783
R square	0.0675																									35d	9.707	9.72	9.31	9.287
Dunnett's multiple comparisons test	Mean Diff.	95.00% CI of diff.	Significant?	Summary	Adjusted P Value																					35d	11.533	9.53	8.45	7.17
																										35d	10.779	13.866	6.63	8.5541
hTau ControlRi vs. hTau Vps26Ri	-0.01283	-0.3316 to 0.3059	No	ns	0.9988																					35d	10.543	13.76	9.63	8.2
hTau ControlRi vs. hTau Vps29Ri	-0.07727	-0.396 to 0.2415	No	ns	0.8273																					35d	10.4	10.17	7.33	10.36
hTau ControlRi vs. hTau Vps35Ri	-0.01746	-0.3362 to 0.3013	No	ns	0.997																					35d	10.726	7.8	5.5	9.411
																										35d	9.098	10.154	6.84	9.281
	hTau, ControlRi	hTau, Vps26Ri	hTau, Vps29Ri	hTau, Vps35Ri																						35d	8.846	7.62	6.96	9.2
Measured protein	hTau421D	hTau421D	hTau421D	hTau421D																						35d	9.501	11.82	7.655	12.189
Rep01	0.827909	4.25585	3.5872	2.14225																						35d	11.416	12.81	6.811	8.908
Rep02	0.622189	4.68497	3.75166	1.77975																						35d	9.367	7.96	5.63	8.772
Rep03	1.5499	3.84607	2.8374	2.30864																						35d	12.341	12.812	8.3	8.14
																										35d	11.424	7.751	7.61	11.83
ANOVA summary																										35d	9.631	7.47	9.24	9.367
F	34.24																									35d	9.026	10.56	8.5	10.574
P value	<0.0001																									35d	8.183	7.653	6.2	8.071
P value summary	****																									35d		11.711	6.6	7.184
Significant diff. among means (P < 0.05)?	Yes																									35d			1.94	7.708
R square	0.9277																									35d			2.52	8.22
Dunnett's multiple comparisons test	Mean Diff.	95.00% CI of diff.	Significant?	Summary	Adjusted P Value
																										hTau vs. hTau plus DroncRi
hTau ControlRi vs. hTau Vps26Ri	-3.262	-4.263 to -2.262	Yes	****	0.0001																					Mann Whitney test
hTau ControlRi vs. hTau Vps29Ri	-2.392	-3.392 to -1.392	Yes	***	0.0004																					P value	0.0007
hTau ControlRi vs. hTau Vps35Ri	-1.077	-2.077 to -0.07655	Yes	*	0.0361																					Exact or approximate P value?	Exact
																										P value summary	***
																										Significantly different (P < 0.05)?	Yes
																										One- or two-tailed P value?	Two-tailed
																										Sum of ranks in column A,B	289 , 531
																										Mann-Whitney U	79
																											Control	DroncRi	hTau	hTau, DroncRi
																										Days after induction	Area covered by axons	Area covered by axons	Area covered by axons	Area covered by axons
																										40d	12.353	11.54	4.62	7.83
																										40d	11.341	9.56	2.85	7.3
																										40d	11.601	11.16	4.19	3.6
																										40d	10.83	8.08	5.69	4.09
																										40d	9.811	10.68	6.47	7.01
																										40d	10.414	8.28	5.17	6.04
																										40d	11.276	11.164	3.9	10.14
																										40d	8.501	10.37	6.8	7.44
																										40d	9.203	12.341	4.91	7.17
																										40d	8.173	11.124	1.15	4.47
																										40d	10.377	10.631	7.63	4.31
																										40d	9.606	8.026	5.45	3.6
																										40d	12.033	7.183	8.49	7.1
																										40d	11.677		6.96	6.33
																										40d	9.122		10.89	10.79
																										40d	10.69		9.4	7.2
																										40d	10.45		5.43	10.28
																										40d	12.675		3.55	8.25
																										40d			3.14	6.74
																										40d			2.35	10.43
																										hTau vs. hTau plus DroncRi
																										Mann Whitney test
																										P value	0.0396
																										Exact or approximate P value?	Exact
																										P value summary	*
																										Significantly different (P < 0.05)?	Yes
																										One- or two-tailed P value?	Two-tailed
																										Sum of ranks in column A,B	334 , 486
																										Mann-Whitney U	124
																											Control	DroncRi	hTau	hTau, DroncRi
																										Days after induction	Area covered by axons	Area covered by axons	Area covered by axons	Area covered by axons
																										45d	8.446	10.93	0.82	5.3
																										45d	9.734	9.82	1.2	3.45
																										45d	9.706	11.652	1.09	1.8
																										45d	10.86	8.626	0.48	3.29
																										45d	10.27	11.87	2.65	0.93
																										45d	11.371	8.105	1.61	3.13
																										45d	8.736	8.342	1.12	8.59
																										45d	8.93	11.313	1.04	8.35
																										45d	10.642	9.891	0.53	9.74
																										45d	12.126	11.3	0.69	5.2
																										45d	10.175	8.109	7.13	6.79
																										45d	9.58	11.211	3.86	5.11
																										45d	9.94	11.791	1.24	6.31
																										45d	12.06	7.335	0.57	6.35
																										45d	10.166	10.033	0.59	6.19
																										45d	9.22		1.01	4.39
																										45d	9.06		1.02	3.07
																										45d	10.31		0.73	1.68
																										45d	10.51		2.02	3.1
																													2.57	4.1
																										hTau vs. hTau plus DroncRi
																										Mann Whitney test
																										P value	<0.0001
																										Exact or approximate P value?	Exact
																										P value summary	****
																										Significantly different (P < 0.05)?	Yes
																										One- or two-tailed P value?	Two-tailed
																										Sum of ranks in column A,B	252 , 568
																										Mann-Whitney U	42

## Sheet: Fig. 4 Source Data
Fig. 4a Protein analysis						Fig. 4c Eye scores							Fig. 4d Survival analysis							Fig. 4e Axon retraction
						Control	hTauD421E, ControlRi	hTauD421E, Vps35Ri	hTauD421E, Vps29Ri	hTauD421E, Vps26Ri			hTauD421E	hTauD421E, Vps35Ri	hTauD421E, Vps29Ri	hTauD421E, Vps26Ri				Control	hTauD421E	hTauD421E, Vps35Ri	hTauD421E, Vps29Ri	hTauD421E, Vps26Ri
						0	1.5	3.5	2.5	3.5			Number of days lived (after induction)	Number of days lived (after induction)	Number of days lived (after induction)	Number of days lived (after induction)			Days after induction	Area covered by axons	Area covered by axons	Area covered by axons	Area covered by axons	Area covered by axons
						0	1.5	4	3	3			4	12	4	2			25d	10.264	8.682	8.59	8.92	8.09
						0	2	2.5	1.5	3			10	12	4	4			25d	9.993	9.918	10.5	6.1	8.29
						0	3	3.5	2.5	2.5			10	12	6	4			25d	11.449	12.193	5.84	8.83	10.84
						0	1.5	1.5	3	2.5			10	12	6	4			25d	10.503	9.706	9.6	10.13	8.64
						0	2	2.5	1	2			12	14	8	4			25d	9.187	10.738	7.35	8.29	9.34
						0	2.5	2.5	2	3			12	14	8	4			25d	10.005	9.271	8.31	10.97	7.42
						0	2	2	1.5	2.5			12	14	8	4			25d	9.029	9.354	7.32	7.94	8.73
						0	2.5	2.5	3.5	2			12	14	8	6			25d	11.027	7.205	8.32	8.31	9.76
						0	1.5	2.5	2.5	2.5			12	14	14	6			25d	8.904	8.107	6.69	9	10.21
						0	2.5	2	3.5	2			12	14	14	8			25d	10.121	9.167	8.8	11.32	5.97
						0	3	1.5	3	1.5			12	14	14	8			25d	10.046	11.654	7.31	9.79	10.06
						0	2	3	2.5	2			12	14	14	10			25d	9.757	7.468	8.19	12.26	7.77
						0	2	2.5	1.5	2.5			12	14	14	10			25d	10.068	8.627	11.22	9.52	9.18
						0	2	3	2.5	2			12	14	14	10			25d	11.286	10.038	10.21	8.72	8.38
						0	2.5	1.5	3	1.5			12	14	14	10			25d	9.56	9.86	9.74	7.26	6.95
						0	2	2	3.5	2			12	14	14	10			25d	8.961	7.454	11.21	8.36	10.84
						0	2	2.5	2	2			12	14	14	10			25d	10.257	11.785	10.2	10.62	11.11
						0	2.5	1.5	2.5	2			12	14	14	12			25d	10.011	7.67	9.84	6.1	12.501
						0	3.5	3.5	2.5	3			14	14	14	12			25d		6.506	11.757	7.06
						0	3	3	2	2.5			14	14	14	12			25d		7.379		9.01
						0	2	1.5	1.5	2			14	14	14	12
						0	2	3	2	2			14	14	14	12			Kruskal-Wallis test
						0	2	2.5	2	2.5			14	14	14	12			P value	0.9847
						0	2	2.5	2	2			14	16	14	12			Dunnett's multiple comparisons test	Mean Diff.	95.00% CI of diff.	Significant?	Summary	Adjusted P Value
						0	3.5	1.5	2	1.5			14	16	14	12
						0	1.5	3.5	3	2.5			14	16	14	12			hTauD421E vs. hTauD421E Vps35Ri	0.1393	-1.123 to 1.402	No	ns	0.9873
						0	1.5	2	2	2			14	16	14	12			hTauD421E vs. hTauD421E Vps29Ri	0.2136	-1.033 to 1.46	No	ns	0.9557
						0	2.5	2.5	3	1.5			14	16	14	12			hTauD421E vs. hTauD421E Vps26Ri	0.02349	-1.257 to 1.304	No	ns	0.9999
						0	2	2	2	1.5			14	16	14	12
						0	1	2.5	2				14	16	14	12
						0	1		1.5				14	16	16	12
							2.5						14	16	16	12
							2						14	16	16	12
													14	16	16	14				Control	hTauD421E	hTauD421E, Vps35Ri	hTauD421E, Vps29Ri	hTauD421E, Vps26Ri
													14	16	16	14			Days after induction	Area covered by axons	Area covered by axons	Area covered by axons	Area covered by axons	Area covered by axons
													14	16	16	14			30d	10.865	5.8	7.3	8.1	8.32
						Kruskal-Wallis test							14	16	16	14			30d	13.396	9.31	8.19	10.82	9.11
						P value	0.3272						14	16	16	14			30d	8.91	4.35	6.27	8.9	7.47
						Dunnett's multiple comparisons test	Mean Diff.	95.00% CI of diff.	Significant?	Summary	Adjusted P Value		16	16	16	14			30d	9.555	5.51	6.41	8.04	6.58
													16	16	16	14			30d	7.383	7.24	8.77	9.5	7.04
						hTauD421E ControlRi vs. hTauD421E Vps35Ri	-0.2818	-0.6493 to 0.08562	No	ns	0.1716		16	16	16	14			30d	9.043	8.61	6.02	7.83	9.05
						hTauD421E ControlRi vs. hTauD421E Vps29Ri	-0.1711	-0.5354 to 0.1933	No	ns	0.5443		16	16	16	14			30d	11.79	6.41	7.42	8.3	8.16
						hTauD421E ControlRi vs. hTauD421E Vps26Ri	-0.03814	-0.4089 to 0.3326	No	ns	0.9899		16	16	16	14			30d	10.324	8.53	8.63	3.82	6.63
													16	16	16	14			30d	11.59	6.74	9.21	4.51	8.16
													16	16	16	14			30d	11.347	7.41	9.47	7.12	7.84
													16	16	16	14			30d	10.024	8.6	7.97	9.08	9.5
													16	16	16	14			30d	10.932	8.4	6.31	7.91	6.11
													16	16	16	14			30d	11.606	8.05	5.57	6.48	8.12
													16	16	16	14			30d	9.812	7.33	6.78	5.13	7.31
													16	16	16	14			30d	11.791	7.9	6.53	5.65	7.8
													16	16	16	14			30d	10.287	7.92	6.57	7.6	8.37
													16	16	16	14			30d	11.041	5.4		6.06	5.98
													16	16	16	14			30d	10.796	7.76		8.35	4.51
													16	16	16	14			30d	12.616	9.16		9.11
													16	16	16	14			30d	12.745			5.61
													16	16	16	14
													16	16	16	14			Kruskal-Wallis test
													16	16	16	14			P value	0.9552
													16	18	16	14			Dunnett's multiple comparisons test	Mean Diff.	95.00% CI of diff.	Significant?	Summary	Adjusted P Value
													16	18	16	14
													16	18	16	14			hTauD421E vs. hTauD421E Vps35Ri	0.0523	-1.132 to 1.236	No	ns	0.9991
													16	18	16	14			hTauD421E vs. hTauD421E Vps29Ri	-0.004947	-1.123 to 1.113	No	ns	0.9999
													16	18	16	14			hTauD421E vs. hTauD421E Vps26Ri	-0.1678	-1.316 to 0.9799	No	ns	0.9714
													16	18	16	14
													16	18	16	14
													16	18	16	14
													16	18	16	14
													16	18	16	14				Control	hTauD421E	hTauD421E, Vps35Ri	hTauD421E, Vps29Ri	hTauD421E, Vps26Ri
													16	18	16	14			Days after induction	Area covered by axons	Area covered by axons	Area covered by axons	Area covered by axons	Area covered by axons
													16	18	16	14			35d	9.521	4.87	5.48	5.66	4.84
													16	18	16	14			35d	9.707	7.67	6.79	6.05	5.27
													16	18	18	14			35d	11.533	5.81	5.89	7.01	4.51
													16	18	18	14			35d	10.779	8.5	5.88	6.5	10.56
													16	18	18	16			35d	10.543	7.86	5.55	7.4	7.21
													16	18	18	16			35d	10.4	9.93	8.33	8.64	5.24
													16	18	18	16			35d	10.726	8.61	7.1	7.51	3.32
													16	18	18	16			35d	9.098	7.08	7.33	4.68	3.61
													16	18	18	16			35d	8.846	6.41	6.03	8.38	4.13
													16	18	18	16			35d	9.501	7.66	6.97	6.7	5.02
													16	18	18	16			35d	11.416	3.98	7.01	5.87	7.33
													16	18	18	16			35d	9.367	4.41	2.3	5.66	5.23
													16	18	18	16			35d	12.341	7.22	5.26	6.09	4.74
													18	18	18	16			35d	11.424	9.13	3.3	5.55	4.55
													18	18	18	16			35d	9.631	7.23	6.5	6.08	7.08
													18	18	18	16			35d	9.026	7.04	9.35	5.26	10.08
													18	18	18	16			35d	8.183	5.54		4.9	7.47
													18	18	18	16			35d		4.26		7.4	9.24
													18	18	18	16			35d				7.63	7.05
													18	18	18	16			35d				5.74
													18	18	18	16
													18	18	18	16			Kruskal-Wallis test
													18	18	18	16			P value	0.4127
													18	18	18	16			Dunnett's multiple comparisons test	Mean Diff.	95.00% CI of diff.	Significant?	Summary	Adjusted P Value
													18	18	18	16
													18	18	18	16			hTauD421E vs. hTauD421E Vps35Ri	0.6531	-0.752 to 2.058	No	ns	0.5464
													18	18	18	16			hTauD421E vs. hTauD421E Vps29Ri	0.4095	-0.9192 to 1.738	No	ns	0.8007
													18	18	18	16			hTauD421E vs. hTauD421E Vps26Ri	0.7145	-0.6307 to 2.06	No	ns	0.4417
													18	18	18	16
													18	18	18	16
													18	18	18	16
													18	18	18	16
													18	18	18	16				Control	hTauD421E	hTauD421E, Vps35Ri	hTauD421E, Vps29Ri	hTauD421E, Vps26Ri
													18	18	18	16			Days after induction	Area covered by axons	Area covered by axons	Area covered by axons	Area covered by axons	Area covered by axons
													18	18	18	16			40d	12.353	8.8	3.86	4.91	4.15
													18	18	18	16			40d	11.341	4.49	5.84	7.02	1.31
													18	18	18	16			40d	11.601	4.91	5.73	2.89	6.32
													18	18	18	16			40d	10.83	4.79	3.4	3.79	1.6
													18	18	18	16			40d	9.811	3.07	6.68	6.41	3.38
													18	18	18	16			40d	10.414	3.9	2.98	1.09	4.08
													18	18	18	16			40d	11.276	7.29	4.17	6.02	2.22
													18	18	18	16			40d	8.501	6.55	3.58	5.35	1.8
													18	18	20	16			40d	9.203	4.28	7.62	2.54	5.58
													18	18	20	16			40d	8.173	6.65	3.14	5.57	3.34
													18	18	20	16			40d	10.377	7.42	5.44	0.37	1.74
													18	18	20	16			40d	9.606	8.13	3.74	8.13	5.3
													18	18	20	16			40d	12.033	2.89	5.4	7.8	2.06
													18	18	20	16			40d	11.677	7.84	4.65	7.02	4.43
													18	18	20	16			40d	9.122	7.06	5.92	4.24	3.41
													18	18	20	16			40d	10.69	2.87	2.73	2.98	4.01
													18	18	20	16			40d	10.45	8.72	1.65	3.28	2.1
													18	18	20	16			40d	12.675	5.54	6.81	2.1	6.42
													18	18	20	16			40d		5.42	4.63	5.58	4.96
													18	18	20	16			40d			3.86
													18	20	20	16
													18	20	20	16			Kruskal-Wallis test
													18	20	20	16			P value	0.0127
													18	20	20	16			Dunnett's multiple comparisons test	Mean Diff.	95.00% CI of diff.	Significant?	Summary	Adjusted P Value
													18	20	20	16
													18	20	20	16			hTauD421E vs. hTauD421E Vps35Ri	1.231	-0.2023 to 2.664	No	ns	0.108
													18	20	20	16			hTauD421E vs. hTauD421E Vps29Ri	1.238	-0.2127 to 2.69	No	ns	0.111
													18	20	20	16			hTauD421E vs. hTauD421E Vps26Ri	2.232	0.7809 to 3.683	Yes	**	0.0013
													18	20	20	18
													18	20	20	18
													18	20	20	18
													18	20	20	18
													18	20	20	18				Control	hTauD421E	hTauD421E, Vps35Ri	hTauD421E, Vps29Ri	hTauD421E, Vps26Ri
													18	20	20	18			Days after induction	Area covered by axons	Area covered by axons	Area covered by axons	Area covered by axons	Area covered by axons
													18	20	20	18			45d	8.446	3.27	0.28	1.07	1.98
													18	20	20	18			45d	9.734	2.55	0.35	0.8	0.58
													18	20	20	18			45d	9.706	0.58	2.15	1.84	2.83
													18	20	20	18			45d	10.86	1.54	0.76	0.92	1.86
													18	20	20	18			45d	10.27	0.76	1.4	0.9	2.32
													18	20	20	18			45d	11.371	0.53	0.95	0.8	0.98
													18	20	20	18			45d	8.736	2.59	0.42	0.4	0.04
													18	20	20	18			45d	8.93	5.2	1.35	0.59	2.15
													18	20	20	18			45d	10.642	2.39	3.54	3.25	1.6
													18	20	20	18			45d	12.126	0.26	0.61	1.3	0.52
													18	20	20	18			45d	10.175	1.11	2.56	0.36	1.03
													18	20	20	18			45d	9.58	2.94		2.61	0.83
													20	20	20	18			45d	9.94	0.03		3.51	2.01
													20	20	20	18			45d	12.06	3.93			0.91
													20	20	20	18			45d	10.166	2.79			0.82
													20	20	20	18			45d	9.22	1.88			0.96
													20	20	20	18			45d	9.06	0.82			0.73
													20	20	20	18			45d	10.31	2.36			0.74
													20	20	20	18			45d	10.51	0.76			1.71
													20	20	20	18			45d		3.82			2.54
													20	20	20	18
													20	20	20	18			Kruskal-Wallis test
													20	20	20	18			P value	0.4553
													20	20	20	18			Dunnett's multiple comparisons test	Mean Diff.	95.00% CI of diff.	Significant?	Summary	Adjusted P Value
													20	20	20	18
													20	20	20	18			hTauD421E vs. hTauD421E Vps35Ri	0.6991	-0.3042 to 1.702	No	ns	0.2311
													20	20	20	18			hTauD421E vs. hTauD421E Vps29Ri	0.594	-0.3583 to 1.546	No	ns	0.3127
													20	20	20	18			hTauD421E vs. hTauD421E Vps26Ri	0.6485	-0.1967 to 1.494	No	ns	0.1683
													20	20	20	18
													20	20	20	18
													20	20	20	18
													20	20	20	18
													20	20	20	18
													20	20	20	18
													20	20	20	18
													20	20	20	18
													20	20	22	18
													20	20	22	18
													20	20	22	18
													20	20	22	18
													20	20	22	18
													20	20	22	18
													20	20	22	20
													20	20	22	20
													20	20	22	20
													20	20	22	20
													20	20	22	20
													20	20	22	20
													20	20	22	20
													20	20	22	20
													20	20	22	20
													20	20	22	20
													20	20	22	20
													20	20	22	20
													20	20	22	20
													20	20	22	20
													20	20	22	20
													20	22	22	20
													20	22	22	20
													20	22	22	20
													20	22	22	20
													20	22	22	20
													20	22	22	20
													20	22	22	20
													20	22	22	20
													20	22	22	20
													20	22	22	20
													20	22	22	20
													20	22	22	20
													20	22	22	20
													20	22	22	20
													20	22	22	20
													20	22	24	20
													20	22	24	20
													20	22	24	20
													20	22	24	20
													20	22	24	20
													20	24	24	20
													20	24	24	20
													20	26	24	20
													20	26	24	20
													20		24	20
													22		24	20
													22		24	20
													22		24	20
													22		24	20
													22		26	22
													22		26	22
													22		26	22
													22		26	22
													22		26	22
													22		26	22
													22		26	22
													22		26	22
													22		28	22
													22		28	22
													22			22
													22			22
													22			22
													22			22
													22			22
													22			22
													22			22
													22			22
													22			22
													22			22
													22			22
													22			22
													22			22
													24			22
													24			22
																22
																24
																24
																24
																24
																24
																24
																24
																24
																24
																24
																24
													Median survival
													D421E, Ri mCherry	18
													D421E, Ri Vps35	18
													Ratio (and its reciprocal)	1	1
													95% CI of ratio	0.8336 to 1.2	0.8336 to 1.2
													Log-rank (Mantel-Cox) test
													Chi square	1.319
													df	1
													P value	0.2508
													Median survival
													D421E, Ri mCherry	18
													D421E, Ri Vps29	18
													Ratio (and its reciprocal)	1	1
													95% CI of ratio	0.8363 to 1.196	0.8363 to 1.196
													Log-rank (Mantel-Cox) test
													Chi square	6.554
													df	1
													P value	0.0105
													Median survival
													D421E, Ri mCherry	18
													D421E, Ri Vps26	16
													Ratio (and its reciprocal)	1.125	0.8889
													95% CI of ratio	0.9454 to 1.339	0.747 to 1.058
													Log-rank (Mantel-Cox) test
													Chi square	2.725
													df	1
													P value	0.0988

## Sheet: Fig 5. Source Data
Fig. 5b Eye scores								Fig. 5c Protein analysis
Control	hTau421X, ControlRi	hTau421X, Vps35Ri	hTau421X, Vps29Ri	hTau421X, Vps26Ri
0	2.5	2	2	2
0	2	2	2	2.5
0	2.5	2.5	2.5	3
0	2	2	2	2.5
0	2	2.5	2	2
0	2	3	2	2
0	2.5	2.5	2.5	2
0	2	2.5	2.5	3
0	2	2	2	2
0	2	2	3	2
0	2	2.5	2.5	2.5
0	2	2	2	2
0	2.5	2.5	2	2.5
0	2.5	2	2	2
0	2	2	2	2
0	2	2	2.5	2
0	2.5	2	2.5	2.5
0	2	2	2.5	2
0	2	2	2	2.5
0	2	3	2	3
0	2.5	2	2.5	2
0	2	2	2	2
0	2	2	2	2
0	2	2.5	2.5	2.5
0	2.5	2	2.5	3
0	2.5	2	2	2
0	3	2.5	2	2.5
0	2.5	2.5	2	2
0	2.5	3	2.5	2.5
0	2.5	2.5	2.5	2
0			2	3
0			2
Kruskal-Wallis test
P value	0.8297
Dunnett's multiple comparisons test	Mean Diff.	95.00% CI of diff.	Significant?	Summary	Adjusted P Value
hTau421X ControlRi vs. hTau421X Vps35Ri	-0.05172	-0.2557 to 0.1523	No	ns	0.8779
hTau421X ControlRi vs. hTau421X Vps29Ri	-0.001669	-0.2024 to 0.199	No	ns	0.9999
hTau421X ControlRi vs. hTau421X Vps26Ri	-0.09253	-0.2948 to 0.1098	No	ns	0.564

## Sheet: Fig. 6 Source Data
Fig. 6d Mednders anlysis
hTau, Rab7-YFP				hTau, Rab5-YFP				hTau, Rab4-YFP
M1 Threshold	M2 Threshold			M1 Threshold	M2 Threshold			M1 Threshold	M2 Threshold
0.251	0.673			0.021	0.034			0	0
0.21	0.436			0.075	0.124			0	0.15
0.231	0.446			0.112	0.09			0	0
0.826	0.952			0	0			0	0.02
0.616	0.986			0	0			0	0.03
0.367	0.78			0.054	0.148			0	0
0.381	0.27			0.015	0.012			0	0.02
0.02	1			0.023	0.054			0	0.01
0.036	0.4			0.033	0.196			0	0
0.209	0.621
0.248	0.11
Fig. 6g, h Relative hTau421D area and intensity in Rab7 endosomes
hTau, Rab7
Neuron area	hTau421D signal area	hTau421D signal intensity (total)	hTau421D signal area/Neuron area	% of neuron with hTau421D	hTau421D intensity/Neuron area	x100
719597	13304	2.087	0.0184881	1.84881	2.90023e-06	0.000290023
555649	14210	1.045	0.0255737	2.55737	1.88068e-06	0.000188068
600249	6615	5.566	0.0110204	1.10204	9.27282e-06	0.000927282
593187	9896	2.346	0.0166828	1.66828	3.95491e-06	0.000395491
559066	8944	2.782	0.0159981	1.59981	4.97616e-06	0.000497616
642079	10103	0.922	0.0157348	1.57348	1.43596e-06	0.000143596
709236	12847	1.368	0.0181139	1.81139	1.92884e-06	0.000192884
670439	15373	4.062	0.0229298	2.29298	6.05872e-06	0.000605872
580553	8905	1.985	0.0153388	1.53388	3.41915e-06	0.000341915
651913	12253	7.19	0.0187955	1.87955	1.10291e-05	0.00110291
352071	1689	0.016	0.00479733	0.479733	4.54454e-08	4.54454e-06
hTau, Rab7, Vps26Ri
Neuron area	hTau421D signal area	hTau421D signal intensity (total)	hTau421D signal area/Neuron area	% of neuron with hTau421D	hTau421D intensity/Neuron area	x100
410392	11294	5.094	0.02752	2.752	1.24125e-05	0.00124125
318745	27447	1.629	0.0861096	8.61096	5.11067e-06	0.000511067
285382	17868	1.221	0.0626108	6.26108	4.27848e-06	0.000427848
746234	16753	2.49	0.0224501	2.24501	3.33675e-06	0.000333675
715483	15513+6743+5124 = 27380	11.107	0.0382679	3.82679	1.55238e-05	0.00155238
648817	20985	6.004	0.0323435	3.23435	9.25376e-06	0.000925376
970432	16146+15857+53757 = 85760	9.49	0.088373	8.8373	9.77915e-06	0.000977915
1090711	27009+13028+43917+9698+9111 = 102763	17.237	0.0942165	9.42165	1.58035e-05	0.00158035
1091511	62115+31995 =94110	12.162	0.0862199	8.62199	1.11424e-05	0.00111424
697827	16311+21477+7446+6099 = 51333	15.685	0.0735612	7.35612	2.24769e-05	0.00224769
861819	31116+29601 = 60717	7.997	0.0704521	7.04521	9.27921e-06	0.000927921
		6g			6h
		Unpaired t test			Unpaired t test
		P value	<0.0001		P value	0.0039
		P value summary	****		P value summary	**
		Significantly different (P < 0.05)?	Yes		Significantly different (P < 0.05)?	Yes
		One- or two-tailed P value?	Two-tailed		One- or two-tailed P value?	Two-tailed
		t, df	t=5.451 df=20		t, df	t=3.261 df=20
		F, DFn, Dfd	23.99, 10, 10		F, DFn, Dfd	2.827, 10, 10

## Sheet: Fig. 7 Source Data
Fig. 7a, b Protein levels measurments										Fig. 7d Eye scores								Fig. 7f Axon retraction
	hTau, GFP	hTau, Rab7KD								Control	hTau, GFP	Rab7KD	hTau, Rab7KD	Rab7T22N	hTau, Rab7T22N				Control	Rab7T22N	hTau	hTau, Rab7T22N
Measured protein	hTau421D	hTau421D								0	1	0	3	1	5			Days after induction	Area covered by axons	Area covered by axons	Area covered by axons	Area covered by axons
Rep01	1.02416	5.80488								0	2	0	3	0	3			20d	10.5	10.05	11.02	11.98
Rep02	1.22526	6.00026								0	2	0	4	1	4			20d	9.32	12.21	9.82	1.64
Rep03	0.750578	5.68634								0	2.5	0	3.5	1	5			20d	10.241	13.55	9.79	10.3
										0	1	0	4	0	5			20d	10.366	10.77	11.92	11.14
										0	2	0	2.5	1	3.5			20d	7.83	12.3	10.1	9.23
										0	2.5	0	2	0	4			20d	10.02	10.58	8.43	10.84
Unpaired t test										0	2	0	3	0	4			20d	11.071	5.98	12.19	9.82
P value	<0.0001									0	1	0	5	0.5	3			20d	9.3	4.22	10.22	9.05
P value summary	****									0	1.5	0	3	0.5	4			20d	9.65	9.59	9.62	8.75
Significantly different (P < 0.05)?	Yes									0	1	0	2.5	0	1.5			20d	9.22	9.46	7.81	9.27
One- or two-tailed P value?	Two-tailed									0	2.5	0	3	0	3			20d	11.6	12.89	9.27	8.33
t, df	t=29.24 df=4									0	3	0	5	0	4			20d	10.79	10.5	8.79	9.68
F, DFn, Dfd	2.259, 2, 2									0	2	0	3	0	3			20d	9.84	9.72	12.57	7.95
										0	2	0	3	1.5	1			20d	9.86	8.62	7.27	9.52
										0	1.5	0	2	0	1			20d	10.85	11.4	7.218	8.24
										0	2	0	3	1	3			20d		10.76		8.2
										0	2	0	5	1	3.5			20d				7.1
										0	2	0	3	0	4			20d				9.44
										0	1.5	0	3	1	3.5
										0	2	0	4	0.5	4			Mann Whitney test
										0	2	0	5	0.5	3			P value	0.2928
										0	1.5	0	1	0	5			Exact or approximate P value?	Exact
										0	2	0	5	1	3			P value summary	ns
										0	2	0	2	0	3			Significantly different (P < 0.05)?	No
										0	2.5	0	1	0.5				One- or two-tailed P value?	Two-tailed
										0		0		0.5				Sum of ranks in column A,B	251 , 245
										0		0		1				Mann-Whitney U	92
										0		0
										0		0							Control	Rab7T22N	hTau	hTau, Rab7T22N
										0								Days after induction	Area covered by axons	Area covered by axons	Area covered by axons	Area covered by axons
	hTau, GFP	hTau, Rab7T22N								0								25d	10.264	11.39	10.3	7.99
Measured protein	hTau421D	hTau421D																25d	9.993	9.76	10.15	6.32
Rep01	1.10332	4.85768																25d	11.449	12.2	10.746	5.23
Rep02	0.9723	4.74238								Kruskal-Wallis test								25d	10.503	11.51	11.311	5.17
Rep03	1.00858	5.13825								P value	<0.0001							25d	9.187	9.37	12.03	3.88
										Dunnett's multiple comparisons test	Mean Diff.	95.00% CI of diff.	Significant?	Summary	Adjusted P Value			25d	10.005	11.27	10.484	4.36
																		25d	9.029	10.93	10.136	6.43
										hTau GFP vs. hTau Rab7KD	-1.3	-1.916 to -0.6845	Yes	****	0.0001			25d	11.027	9.28	11.21	3.5
Unpaired t test										hTau GFP vs. hTau Rab7T22N	-1.455	-2.077 to -0.8331	Yes	****	0.0001			25d	8.904	7.75	8.252	5.11
P value	<0.0001																	25d	10.121	12.06	11.908	3.23
P value summary	****																	25d	10.046	10.75	11.605	4.33
Significantly different (P < 0.05)?	Yes																	25d	9.757	8.73	12.96	5.53
One- or two-tailed P value?	Two-tailed																	25d	10.068	10.39	10.08	4.31
t, df	t=31.36 df=4																	25d	11.286	9.46	10.31	4.28
F, DFn, Dfd	9.058, 2, 2																	25d	9.56	11.25	9.01	4.04
																		25d	8.961	10.78	8.288
																		25d	10.257	10.3
																		25d	10.011
																		Mann Whitney test
																		P value	<0.0001
																		Exact or approximate P value?	Exact
																		P value summary	****
																		Significantly different (P < 0.05)?	Yes
																		One- or two-tailed P value?	Two-tailed
																		Sum of ranks in column A,B	376 , 120
																		Mann-Whitney U	0
																			Control	Rab7T22N	hTau	hTau, Rab7T22N
																		Days after induction	Area covered by axons	Area covered by axons	Area covered by axons	Area covered by axons
																		30d	10.865	11.38	7.05	1.71
																		30d	13.396	9.68	10.63	3.42
																		30d	8.91	10.07	8.9	3.67
																		30d	9.555	9.67	9.19	3.32
																		30d	7.383	10.9	6.9	3.03
																		30d	9.043	11.39	8.55	2.51
																		30d	11.79	12.62	6.8	2.64
																		30d	10.324	11.69	9.01	3.22
																		30d	11.59	13.21	7.47	2.36
																		30d	11.347	12.01	6.25	4.01
																		30d	10.024	11.04	10.08	4.3
																		30d	10.932	11.05	6.95	3.95
																		30d	11.606	9.17	8.31	2.11
																		30d	9.812	9.34	9.2	4.17
																		30d	11.791	10.26	9.595	3.32
																		30d	10.287		8.32	3.66
																		30d	11.041		5.8	3.87
																		30d	10.796		8.58
																		30d	12.616		10.18
																		30d	12.745		7.12
																		Mann Whitney test
																		P value	<0.0001
																		Exact or approximate P value?	Exact
																		P value summary	****
																		Significantly different (P < 0.05)?	Yes
																		One- or two-tailed P value?	Two-tailed
																		Sum of ranks in column A,B	550 , 153
																		Mann-Whitney U	0
																			Control	Rab7T22N	hTau	hTau, Rab7T22N
																		Days after induction	Area covered by axons	Area covered by axons	Area covered by axons	Area covered by axons
																		35d	9.521	7.25	8.83	2.21
																		35d	9.707	6	9.31	1.64
																		35d	11.533	5.82	8.45	0.67
																		35d	10.779	8.52	6.63	0.6
																		35d	10.543	10.1	9.63	1.05
																		35d	10.4	7.62	7.33	2.03
																		35d	10.726	8.8	5.5	2.3
																		35d	9.098	9.59	6.84	1.08
																		35d	8.846	9.6	6.96	0.56
																		35d	9.501	7.2	7.655	1.8
																		35d	11.416	7.26	6.811	1.36
																		35d	9.367	11.68	5.63	1.26
																		35d	12.341	8.25	8.3	1.21
																		35d	11.424	8.61	7.61	1.81
																		35d	9.631	11.04	9.24	1.38
																		35d	9.026		8.5	1.15
																		35d	8.183		6.2	1.79
																		35d			6.6	0.95
																		35d			1.94
																		35d			2.52
																		Mann Whitney test
																		P value	<0.0001
																		Exact or approximate P value?	Exact
																		P value summary	****
																		Significantly different (P < 0.05)?	Yes
																		One- or two-tailed P value?	Two-tailed
																		Sum of ranks in column A,B	567 , 174
																		Mann-Whitney U	3
																			Control	Rab7T22N	hTau	hTau, Rab7T22N
																		Days after induction	Area covered by axons	Area covered by axons	Area covered by axons	Area covered by axons
																		40d	12.353	9.5	4.62	4.19
																		40d	11.341	7.6	2.85	0.635
																		40d	11.601	8.75	4.19	3.16
																		40d	10.83	5.56	5.69	0.18
																		40d	9.811	7.64	6.47	3.07
																		40d	10.414	8.8	5.17	0.6
																		40d	11.276	6.82	3.9	0.67
																		40d	8.501	8.15	6.8	0.27
																		40d	9.203	11.85	4.91	1.05
																		40d	8.173	6.09	1.15	1.03
																		40d	10.377	8.27	7.63	0.47
																		40d	9.606	7.84	5.45	0.356
																		40d	12.033	9.82	8.49
																		40d	11.677	4.17	6.96
																		40d	9.122		10.89
																		40d	10.69		9.4
																		40d	10.45		5.43
																		40d	12.675		3.55
																		40d			3.14
																					2.35
																		Mann Whitney test
																		P value	<0.0001
																		Exact or approximate P value?	Exact
																		P value summary	****
																		Significantly different (P < 0.05)?	Yes
																		One- or two-tailed P value?	Two-tailed
																		Sum of ranks in column A,B	436.5 , 91.5
																		Mann-Whitney U	13.5
																			Control	Rab7T22N	hTau	hTau, Rab7T22N
																		Days after induction	Area covered by axons	Area covered by axons	Area covered by axons	Area covered by axons
																		45d	8.446	4.81	0.82	3.56
																		45d	9.734	8.46	1.2	1.8
																		45d	9.706	9.48	1.09	1.28
																		45d	10.86	7.8	0.48	2.18
																		45d	10.27	6.47	2.65	1.17
																		45d	11.371	8.03	1.61	0.35
																		45d	8.736	7.97	1.12	0.97
																		45d	8.93	5.81	1.04	0.56
																		45d	10.642	6.64	0.53	0.95
																		45d	12.126	7.78	0.69	0.353
																		45d	10.175	6.61	7.13
																		45d	9.58	7.67	3.86
																		45d	9.94	7.82	1.24
																		45d	12.06	5.89	0.57
																		45d	10.166		0.59
																		45d	9.22		1.01
																		45d	9.06		1.02
																		45d	10.31		0.73
																		45d	10.51		2.02
																		45d			2.57
																		Mann Whitney test
																		P value	0.7132
																		Exact or approximate P value?	Exact
																		P value summary	ns
																		Significantly different (P < 0.05)?	No
																		One- or two-tailed P value?	Two-tailed
																		Sum of ranks in column A,B	319 , 146
																		Mann-Whitney U	91

## Sheet: Supplementary Fig. 1
Fig. S1D dTau mRNA quantification								Fig. S1f DC neuron count
Control	dTau>Gal4	dTau KO
103.303	63.168	0
96.6972	54.4613	0							Control	hTau	hTau, Vps35Ri	hTau, Vps29Ri	hTau, Vps26Ri
108.272	62.1444	0						Days after induction	Area covered by axons	Area covered by axons	Area covered by axons	Area covered by axons	Area covered by axons
117.526	47.3134	0.00526678						25d	37	37	37	42	38
96.0626	56.6794	0.013557						25d	38	41	41	43	40
101.165	50.2168	0.00461324						25d	39	40	40	36	41
103.366	39.0194	0.00683685						25d	42	41	41	40	37
98.6547	44.4376	0.00282074						25d	40	36	38	43	37
83.226	56.0089	0.00258573						25d	38	39	41	44	36
								25d	36	42	36	36	38
ANOVA summary								25d	39	37	38	39	41
F	390.7							25d	42	36	39	39	38
P value	<0.0001							25d	37	39	39	38	41
P value summary	****							25d	35	39	40	38	39
Significant diff. among means (P < 0.05)?	Yes							25d	40	41	39	42	40
R square	0.9738							25d	35	36	35	37	36
Tukey's multiple comparisons test	Mean Diff.	95.00% CI of diff.	Significant?	Summary	Adjusted P Value			25d	36	35	42	35	37
								25d	34	40	40	40	40
Control vs. dTau>Gal4	49.34	40.26 to 58.41	Yes	****	<0.0001			25d	38	42	41	42	42
Control vs. dTau KO	100.6	91.54 to 109.7	Yes	****	<0.0001			25d	41	35	39	34
dTau>Gal4 vs. dTau KO	51.28	42.21 to 60.35	Yes	****	<0.0001			25d	43	37	35	41
								25d		40		42
								25d		42		35
									ANOVA summary
									F	0.3719
									P value	0.8281
									P value summary	ns
									Significant diff. among means (P < 0.05)?	No
									R square	0.01681
									Dunnett's multiple comparisons test	Mean Diff.	95.00% CI of diff.	Significant?	Summary	Adjusted P Value
									Control vs. hTau	-0.4167	-2.429 to 1.596	No	ns	0.9606
									Control vs. hTau Vps35Ri	-0.6111	-2.676 to 1.453	No	ns	0.8744
									Control vs. hTau Vps29Ri	-0.9667	-2.979 to 1.046	No	ns	0.574
									Control vs. hTau Vps26Ri	-0.4792	-2.607 to 1.649	No	ns	0.9477
									Control	hTau	hTau, Vps35Ri	hTau, Vps29Ri	hTau, Vps26Ri
								Days after induction	Area covered by axons	Area covered by axons	Area covered by axons	Area covered by axons	Area covered by axons
								30d	38	41	35	43	40
								30d	39	40	37	35	41
								30d	39	40	40	28	37
								30d	41	42	36	37	35
								30d	36	43	42	39	38
								30d	35	34	41	37	38
								30d	34	41	37	41	40
								30d	37	37	35	37	42
								30d	38	40	40	38	39
								30d	37	40	42	29	37
								30d	40	42	37	34	38
								30d	39	43	36	34	35
								30d	38	39	37	37	36
								30d	34	42	41	36	42
								30d	42	33	35	43	40
								30d	38	42	39	38	39
								30d	38	37	37	38	41
								30d	35	37	36	43	35
								30d	39	38	35	42	37
								30d	42	40	36	40
									ANOVA summary
									F	1.629
									P value	0.1735
									P value summary	ns
									Significant diff. among means (P < 0.05)?	No
									R square	0.06481
									Dunnett's multiple comparisons test	Mean Diff.	95.00% CI of diff.	Significant?	Summary	Adjusted P Value
									Control vs. hTau	-1.6	-3.88 to 0.6797	No	ns	0.2469
									Control vs. hTau Vps35Ri	0.25	-2.03 to 2.53	No	ns	0.9962
									Control vs. hTau Vps29Ri	0.5	-1.78 to 2.78	No	ns	0.9523
									Control vs. hTau Vps26Ri	-0.4711	-2.781 to 1.838	No	ns	0.9629
									Control	hTau	hTau, Vps35Ri	hTau, Vps29Ri	hTau, Vps26Ri
								Days after induction	Area covered by axons	Area covered by axons	Area covered by axons	Area covered by axons	Area covered by axons
								35d	45	40	33	39	36
								35d	43	44	40	36	38
								35d	35	43	39	40	41
								35d	36	38	42	42	35
								35d	42	37	35	36	34
								35d	43	35	34	41	39
								35d	41	32	40	31	42
								35d	33	41	42	37	39
								35d	41	40	41	37	42
								35d	40	45	38	37	41
								35d	36	43	37	36	35
								35d	39	36	36	36	42
								35d	34	44	35	41	36
								35d	42	34	34	39	35
								35d	41	42	39	41	34
								35d	37	40	38	43	32
								35d	41	35	33	37	39
								35d		36	42	44	42
								35d		40	42	37	40
								35d		37	40	36	39
									ANOVA summary
									F	0.651
									P value	0.6276
									P value summary	ns
									Significant diff. among means (P < 0.05)?	No
									R square	0.02753
									Dunnett's multiple comparisons test	Mean Diff.	95.00% CI of diff.	Significant?	Summary	Adjusted P Value
									Control vs. hTau	0.2529	-2.496 to 3.002	No	ns	0.998
									Control vs. hTau Vps35Ri	1.353	-1.396 to 4.102	No	ns	0.5542
									Control vs. hTau Vps29Ri	1.053	-1.696 to 3.802	No	ns	0.7446
									Control vs. hTau Vps26Ri	1.303	-1.446 to 4.052	No	ns	0.5862
									Control	hTau	hTau, Vps35Ri	hTau, Vps29Ri	hTau, Vps26Ri
								Days after induction	Area covered by axons	Area covered by axons	Area covered by axons	Area covered by axons	Area covered by axons
								40d	40	42	42	35	34
								40d	39	38	40	38	39
								40d	41	41	39	42	42
								40d	43	38	42	41	40
								40d	41	40	35	36	36
								40d	39	39	36	42	36
								40d	41	37	33	37	35
								40d	42	35	40	36	39
								40d	41	38	39	37	38
								40d	35	42	42	36	42
								40d	42	39	40	38	37
								40d	34	36	37	39	41
								40d	35	42	39	38	32
								40d	36	41	35	44	40
								40d	40	39	34	37	42
								40d	36	40	41	39	39
								40d	42	40	41	37	37
								40d	42	37	40	38	37
								40d		38	37	43	37
								40d				41	42
									ANOVA summary
									F	0.53
									P value	0.714
									P value summary	ns
									Significant diff. among means (P < 0.05)?	No
									R square	0.02276
									Dunnett's multiple comparisons test	Mean Diff.	95.00% CI of diff.	Significant?	Summary	Adjusted P Value
									Control vs. hTau	0.3363	-1.842 to 2.514	No	ns	0.9863
									Control vs. hTau Vps35Ri	0.8626	-1.316 to 3.041	No	ns	0.7225
									Control vs. hTau Vps29Ri	0.6889	-1.463 to 2.84	No	ns	0.8422
									Control vs. hTau Vps26Ri	1.139	-1.013 to 3.29	No	ns	0.4904
									Control	hTau	hTau, Vps35Ri	hTau, Vps29Ri	hTau, Vps26Ri
								Days after induction	Area covered by axons	Area covered by axons	Area covered by axons	Area covered by axons	Area covered by axons
								45d	43	37	39	41	38
								45d	39	39	42	38	37
								45d	37	42	36	38	34
								45d	32	43	38	37	38
								45d	40	40	40	42	42
								45d	37	41	42	39	40
								45d	39	38	39	38	39
								45d	41	39	43	40	38
								45d	41	38	36	37	42
								45d	39	36	41	34	39
								45d	39	42	38	41	39
								45d	37	37	41	33	40
								45d	37	36		39	37
								45d	37	37			40
								45d	39	43			41
								45d	35	39
								45d	43	35
								45d	42	40
								45d	38	40
								45d		36
									ANOVA summary
									F	0.498
									P value	0.7373
									P value summary	ns
									Significant diff. among means (P < 0.05)?	No
									R square	0.02621
									Dunnett's multiple comparisons test	Mean Diff.	95.00% CI of diff.	Significant?	Summary	Adjusted P Value
									Control vs. hTau	-0.2158	-2.188 to 1.756	No	ns	0.9961
									Control vs. hTau Vps35Ri	-0.8991	-3.169 to 1.37	No	ns	0.7197
									Control vs. hTau Vps29Ri	0.4534	-1.762 to 2.669	No	ns	0.9617
									Control vs. hTau Vps26Ri	-0.2491	-2.375 to 1.877	No	ns	0.9952

## Sheet: Supplementary Fig. 2
Fig. S2a, b Protein levels measurments										Fig. S2c Survival analysis							Fig. S2e Axon retraction
										Control	Vps35Ri	Vps29Ri	Vps26Ri				Control	Vps35Ri	Vps29Ri	Vps26Ri
										Number of days lived (after induction)	Number of days lived (after induction)	Number of days lived (after induction)	Number of days lived (after induction)			Days after induction	Area covered by axons	Area covered by axons	Area covered by axons	Area covered by axons
										1	2	13	4			25d	10.264	11.28	8.829	10.3
	Control	RNAi								12	3	21	5			25d	9.993	9.26	11.114	9.772
Measured protein	VPS35-HA	VPS35-HA								20	3	23	14			25d	11.449	10.206	10.302	9.12
Rep01	1.07218	0.862945								21	3	23	21			25d	10.503	10.32	11.547	9.367
Rep02	1.1514	0.759834								25	5	23	23			25d	9.187	11.04	10.509	9.331
Rep03	1.47866	0.576528								26	7	25	23			25d	10.005	12.4	10.322	8.866
										26	9	26	26			25d	9.029	8.765	10.833	10.826
Unpaired t test										27	20	27	26			25d	11.027	10.07	9.819	12.341
P value	0.0288									27	21	27	26			25d	8.904	9.254	9.017	10.377
P value summary	*									27	22	28	28			25d	10.121	8.18	9.428	9.406
Significantly different (P < 0.05)?	Yes									27	24	28	28			25d	10.046	10.3	8.82	12.033
One- or two-tailed P value?	Two-tailed									28	24	28	28			25d	9.757	8.65	7.073	12.677
t, df	t=3.34 df=4									28	25	28	28			25d	10.068	9.107	9.167	9.226
F, DFn, Dfd	2.206, 2, 2									28	25	28	28			25d	11.286	8.37	9.83	10.429
										28	25	28	28			25d	9.56	10.03	10.16
										28	25	28	28			25d	8.961		11.464
										29	25	28	28			25d	10.257		9.37
										29	25	28	28			25d	10.011		8.85
										29	25	29	29			25d			10.02
										29	26	29	30			25d			8.82
	Control	RNAi								29	26	30	30
Measured protein	VPS29-HA	VPS29-HA								29	26	30	30			Kruskal-Wallis test
Rep01	1.56617	0.00395936								29	26	30	30			P value	0.6684
Rep02	2.01922	0.0190094								29	26	30	30			Dunnett's multiple comparisons test	Mean Diff.	95.00% CI of diff.	Significant?	Summary	Adjusted P Value
Rep03	1.53831	0.0152561								29	27	30	30
										30	27	30	30			Control vs. Vps35Ri	0.2083	-0.6896 to 1.106	No	ns	0.8996
Unpaired t test										30	27	30	30			Control vs. Vps29Ri	0.2591	-0.5753 to 1.093	No	ns	0.7964
P value	0.0004									30	27	30	30			Control vs. Vps26Ri	-0.267	-1.182 to 0.6482	No	ns	0.8237
P value summary	***									30	27	30	30
Significantly different (P < 0.05)?	Yes									30	28	30	30
One- or two-tailed P value?	Two-tailed									30	28	30	30
t, df	t=10.87 df=4									30	28	30	30
F, DFn, Dfd	1188, 2, 2									30	28	30	31				Control	Vps35Ri	Vps29Ri	Vps26Ri
										30	28	30	31			Days after induction	Area covered by axons	Area covered by axons	Area covered by axons	Area covered by axons
										30	28	31	31			30d	10.865	7.383	9.957	10.46
										30	28	31	31			30d	13.396	9.72	11.093	10.62
										30	28	31	31			30d	8.91	11.379	10.04	9.26
										30	28	31	31			30d	9.555	9.24	10.639	8.56
										30	28	31	31			30d	7.383	10.6	9.695	9.78
	Control	RNAi								30	28	31	32			30d	9.043	8.32	9.367	8.28
Measured protein	VPS26	VPS26								30	28	32	32			30d	11.79	10.287	10.281	12.124
Rep01	1.77669	0.265854								31	28	32	32			30d	10.324	9.841	9.649	8.026
Rep02	1.85509	0.235969								31	28	32	32			30d	11.59	11.67	11.413	7.183
Rep03	1.83466	0.264513								31	28	32	32			30d	11.347	11.75	9.753	11.124
										31	28	32	32			30d	10.024	8.76	9.742	10.651
Unpaired t test										31	28	32	32			30d	10.932		10.242	9.47
P value	<0.0001									31	28	32	32			30d	11.606		10.386	12.373
P value summary	****									32	28	32	32			30d	9.812		11.378
Significantly different (P < 0.05)?	Yes									32	28	32	32			30d	11.791		8.803
One- or two-tailed P value?	Two-tailed									32	28	32	32			30d	10.287		11.906
t, df	t=61.63 df=4									32	28	32	32			30d	11.041
F, DFn, Dfd	5.805, 2, 2									32	28	32	32			30d	10.796
										32	28	32	32			30d	12.616
										32	28	33	32			30d	12.745
										32	28	33	32
										32	28	33	32			Kruskal-Wallis test
										32	28	33	33			P value	0.201
										32	28	33	33			Dunnett's multiple comparisons test	Mean Diff.	95.00% CI of diff.	Significant?	Summary	Adjusted P Value
										32	28	33	33
										33	28	33	33			Control vs. Vps35Ri	0.8881	-0.3208 to 2.097	No	ns	0.195
										33	28	34	33			Control vs. Vps29Ri	0.5212	-0.559 to 1.601	No	ns	0.5146
										33	28	34	33			Control vs. Vps26Ri	0.9533	-0.194 to 2.101	No	ns	0.1235
										33	28	34	33
										33	28	34	33
										33	28	34	33
										33	28	34	33
										33	28	34	33				Control	Vps35Ri	Vps29Ri	Vps26Ri
										33	28	34	33			Days after induction	Area covered by axons	Area covered by axons	Area covered by axons	Area covered by axons
										33	28	34	33			35d	9.521	11.83	11.795	10.236
										34	28	34	33			35d	9.707	8.582	9.999	9.55
										34	28	35	33			35d	11.533	12.253	10.117	11.742
										34	29	35	34			35d	10.779	10.326	10.82	9.455
										34	29	35	34			35d	10.543	10.721	9.245	10.564
										34	29	35	34			35d	10.4	9.053	8.643	10.362
										34	29	35	34			35d	10.726	10.246	9.735	12.681
										34	29	35	34			35d	9.098	12.57	10.25	11.63
										34	29	35	34			35d	8.846	10.53	11.233	9.63
										35	29	35	34			35d	9.501	10.8	10.443	8.386
										35	29	35	34			35d	11.416	9.801	10.21	10.71
										35	29	35	34			35d	9.367	11.01	12.308	10.861
										35	29	35	34			35d	12.341	11.641	11.774
										35	29	35	34			35d	11.424	7.54
										35	29	35	34			35d	9.631	9.1
										35	30	35	34			35d	9.026
										35	30	35	35			35d	8.183
										35	30	35	35
										35	30	35	35			Kruskal-Wallis test
										36	30	35	35			P value	0.7499
										36	30	35	35			Dunnett's multiple comparisons test	Mean Diff.	95.00% CI of diff.	Significant?	Summary	Adjusted P Value
										36	30	35	35
										36	30	35	35			Control vs. Vps35Ri	-0.2801	-1.312 to 0.7518	No	ns	0.8498
										36	30	35	35			Control vs. Vps29Ri	-0.3854	-1.459 to 0.6878	No	ns	0.7179
										36	30	35	35			Control vs. Vps26Ri	-0.3638	-1.462 to 0.7344	No	ns	0.7624
										36	30	36	35
										36	30	36	35
										36	30	36	35				Control	Vps35Ri	Vps29Ri	Vps26Ri
										37	30	36	35			Days after induction	Area covered by axons	Area covered by axons	Area covered by axons	Area covered by axons
										37	30	36	35			40d	12.353	11.53	9.645	7.52
										37	30	36	35			40d	11.341	10.947	8.856	10.81
										37	30	36	35			40d	11.601	9.07	11.394	10.622
										37	30	37	35			40d	10.83	8.634	9.692	9.07
										37	30	37	35			40d	9.811	9.716	8.796	12.35
										37	30	37	35			40d	10.414	11.26	9.456	10.53
										37	30	37	35			40d	11.276	11.76	12.407	11.308
										37	30	37	35			40d	8.501	8.17	10.45	8.36
										37	30	37	35			40d	9.203	9.132	10.233	9.12
										37	30	37	35			40d	8.173	10.102	9.068	7.105
										37	30	37	35			40d	10.377	8.83	10.736	9.012
										37	30	37	35			40d	9.606	11.31	11.023	9.6
										37	30	37	35			40d	12.033		10.764	10.22
										37	30	37	35			40d	11.677		9.502
										37	30	37	35			40d	9.122
										38	30	37	35			40d	10.69
										38	30	37	36			40d	10.45
										38	30	37	36			40d	12.675
										38	30	37	36
										38	30	37	36			Kruskal-Wallis test
										38	30	37	36			P value	0.3242
										38	31	37	36			Dunnett's multiple comparisons test	Mean Diff.	95.00% CI of diff.	Significant?	Summary	Adjusted P Value
										38	31	37	36
										38	31	37	36			Control vs. Vps35Ri	0.5245	-0.6375 to 1.687	No	ns	0.5644
										38	31	37	37			Control vs. Vps29Ri	0.4185	-0.6926 to 1.53	No	ns	0.6892
										39	31	37	37			Control vs. Vps26Ri	0.8993	-0.2355 to 2.034	No	ns	0.1486
										39	31	37	37
										39	31	37	37
										39	31	38	37
										39	31	38	37				Control	Vps35Ri	Vps29Ri	Vps26Ri
										39	31	38	37			Days after induction	Area covered by axons	Area covered by axons	Area covered by axons	Area covered by axons
										39	31	38	37			45d	8.446	9.271	9.741	9.759
										39	31	38	37			45d	9.734	8.686	8.037	8.667
										39	31	38	37			45d	9.706	10.596	9.222	9.826
										39	32	38	37			45d	10.86	10.036	9.36	8.217
										39	32	38	37			45d	10.27	10.822	10.468	11.25
										39	32	38	37			45d	11.371	10.71	11.352	9.8
										39	32	38	37			45d	8.736	11.373	8.35	10.4
										39	32	38	37			45d	8.93	10.941	7.14	12.03
										39	32	39	37			45d	10.642	12.29	7.794	11.652
										39	32	39	37			45d	12.126	8.721	11.615	10.62
										39	32	39	37			45d	10.175	10.124	8.803	11.116
										39	32	39	37			45d	9.58		9.903
										40	32	39	37			45d	9.94
										40	32	39	38			45d	12.06
										40	32	39	38			45d	10.166
										40	33	39	38			45d	9.22
										40	33	39	38			45d	9.06
										40	33	39	38			45d	10.31
										40	33	39	38			45d	10.51
										40	33	39	38
										40	33	39	38			Kruskal-Wallis test
										40	33	40	38			P value	0.1896
										40	33	40	38			Dunnett's multiple comparisons test	Mean Diff.	95.00% CI of diff.	Significant?	Summary	Adjusted P Value
										40	33	40	38
										40	33	40	38			Control vs. Vps35Ri	-0.2276	-1.3 to 0.8451	No	ns	0.9188
										40	33	40	38			Control vs. Vps29Ri	0.7815	-0.2625 to 1.826	No	ns	0.1819
										40	34	40	39			Control vs. Vps26Ri	-0.2064	-1.279 to 0.8663	No	ns	0.9373
										40	34	40	39
										40	34	40	39
										40	34	40	39
										40	34	40	39
										40	34	41	39
										40	34	41	39
										40	34	41	39
										41	35	41	40
										41	35	41	40
										41	35	41	40
										41	35	42	40
										41	35	42	40
										41	35	42	40
										41	35	42	40
										41	35	42	40
										41	35	42	40
										41	35	42	41
										41	36	42	41
										41	36	42	41
										41	36	42	41
										41	37	42	41
										41	37	42	41
										42	37	42	41
										42	37	43	42
										42	38	44	42
										42	38	44	42
										42	38	44	42
										42	38	44	42
										42	38	44	42
										42	38	44	42
										42	38	45	46
										42	39	46
										42	39	46
										42	39
										42	39
										42	39
										43	40
										43	40
										43	40
										43	42
										43	42
										44	42
										44	42
											43
											Median survival
											RiCherry	37
											RiVps35, CTRL	30
											Ratio (and its reciprocal)	1.233	0.8108
											95% CI of ratio	1.013 to 1.501	0.666 to 0.9871
											Log-rank (Mantel-Cox) test
											Chi square	90.89
											df	1
											P value	<0.0001
											Median survival
											RiCherry	37
											RiVps29, CTRL	36
											Ratio (and its reciprocal)	1.028	0.973
											95% CI of ratio	0.8418 to 1.255	0.7969 to 1.188
											Log-rank (Mantel-Cox) test
											Chi square	0.05755
											df	1
											P value	0.8104
											Median survival
											RiCherry	37
											RiVps26, CTRL	35
											Ratio (and its reciprocal)	1.057	0.9459
											95% CI of ratio	0.8652 to 1.292	0.7742 to 1.156
											Log-rank (Mantel-Cox) test
											Chi square	11.93
											df	1
											P value	0.0006

## Sheet: Supplementary Fig. 3
Fig. S3a, b Protein levels measurements											Fig. S3c hTau expression induction in CN1.4 cells							Fig. S3d qRT-PCR																Fig. S3i, j Protein levels measurements								Fig. S3e, f Protein levels measurements
	hTau, ControlRi	hTau, Vps35Ri	hTau, Vps35Ri, hVps35																																hTau, GFP	hTau, Dronc-GFP							hTau, ControlRi	hTau, DriceRi	hTau, DreddRi	hTau, DroncRi
Measured protein	hTau421D	hTau421D	hTau421D																VPS26A	VPS29	VPS35	VPS26			VPS29			VPS35						Measured protein	hTau421D	hTau421D						Measured protein	hTau421D	hTau421D	hTau421D	hTau421D
Rep01	0.502425	1.03368	0.848302																			100	average	SEM	100	average	SEM	100	average	SEM				Rep01	0.584944	1.36257						Rep01	0.811715	1.60343	1.88661	0.077508
Rep02	0.364027	1.11486	0.716827															10Scr-eGFP	0.6795	0.6573	0.8163	95.005			95.884			99.772						Rep02	0.633755	1.44885						Rep02	0.563011	1.65289	1.90063	0.0613912
Rep03	0.451597	1.25767	0.775136															11Scr-eGFP	0.7166	0.7019	0.8159	100.2			102.39			99.73						Rep03	0.612554	1.38994						Rep03	0.31642	1.73381	2.03793	0.133974
																		12Scr-eGFP	0.7496	0.6974	0.8222	104.8	100	3.4649	101.73	100	2.531	100.5	100	0.3054
																		13VPS26A 41	0.1712	0.9891	0.9238	23.936			144.28			112.92														ANOVA summary
Unpaired t test																		14VPS26A 41	0.144	0.9874	0.8798	20.13			144.04			107.53						Unpaired t test								F	125.6
P value	0.0094																	15VPS26A 41	0.1462	0.9791	0.977	20.443	21.503	1.494	142.83	143.71	0.5506	119.41	113.29	4.2066				P value	<0.0001							P value	<0.0001
P value summary	**																	16VPS29 59	1.0524	0.0231	0.947	147.14			3.3665			115.75						P value summary	****							Dunnett's multiple comparisons test	Mean Diff.	95.00% CI of diff.	Significant?	Summary	Adjusted P Value
Significantly different (P < 0.05)?	Yes																	17VPS29 59	0.9192	0.0254	0.9913	128.51			3.7027			121.17						Significantly different (P < 0.05)?	Yes
One- or two-tailed P value?	Two-tailed																	18VPS29 59	1.0954	0.02	0.8978	153.15	142.93	9.0819	2.9156	3.3282	0.2793	109.73	115.55	4.0448				One- or two-tailed P value?	Two-tailed							hTau ControlRi vs. hTau DriceRi	-1.1	-1.42 to -0.7796	Yes	****	0.0001
t, df	t=4.693 df=4																	19VPS35	0.8725	0.6982	0.2603	121.99			101.85			31.814						t, df	t=27.14 df=4							hTau ControlRi vs. hTau DreddRi	-1.378	-1.698 to -1.058	Yes	****	0.0001
F, DFn, Dfd	2.963, 2, 2																	20VPS35	0.8295	0.6767	0.2765	115.98			98.711			33.8														hTau ControlRi vs. hTau DroncRi	0.4728	0.1527 to 0.7928	Yes	**	0.0071
																		21VPS35	0.8051	0.6864	0.2453	112.57	116.84	3.3722	100.12	100.23	1.1101	29.983	31.866	1.3499
																			hTau + Scr vs. hTau + shRNA-VPS35
																			Unpaired t test
																			P value	0.0018
																			P value summary	**
																			Significantly different (P < 0.05)?	Yes
																			One- or two-tailed P value?	Two-tailed
																			t, df	t=23.62 df=2
	hTau, ControlRi	hTau, Vps29Ri	hTau, Vps29Ri, hVps29
Measured protein	hTau421D	hTau421D	hTau421D																hTau + Scr vs. hTau + shRNA-VPS29
Rep01	0.372577	1.59447	0.692749																Unpaired t test
Rep02	0.315378	1.36815	0.98364																P value	0.0006
Rep03	0.255251	1.60102	0.957517																P value summary	***
																			Significantly different (P < 0.05)?	Yes
																			One- or two-tailed P value?	Two-tailed
Unpaired t test																			t, df	t=42.51 df=2
P value	0.0059
P value summary	**
Significantly different (P < 0.05)?	Yes																		hTau + Scr vs. hTau + shRNA-VPS26
One- or two-tailed P value?	Two-tailed																		Unpaired t test
t, df	t=5.343 df=4																		P value	0.0008
F, DFn, Dfd	1.473, 2, 2																		P value summary	***
																			Significantly different (P < 0.05)?	Yes
																			One- or two-tailed P value?	Two-tailed
																			t, df	t=35.66 df=2
	hTau, ControlRi	hTau, Vps26Ri	hTau, Vps26Ri, hVps26A
Measured protein	hTau421D	hTau421D	hTau421D
Rep01	0.308569	1.50193	0.212292
Rep02	0.171734	1.57887	0.325397
Rep03	0.318966	1.25282	0.701847
Unpaired t test
P value	0.0044
P value summary	**
Significantly different (P < 0.05)?	Yes
One- or two-tailed P value?	Two-tailed
t, df	t=5.804 df=4
F, DFn, Dfd	2.262, 2, 2
[truncated: 8 more columns]

[truncated: 2 more sheets: Supplementary Fig. 5, Supplementary Fig. 6]
